# Supplementary material for: Cytotoxic and Antimelanoma Activity of Selected 3-Methyl-1,6-diazaphenothiazines in Human Melanoma Cells—In Vitro Studies
Source: Curr Issues Mol Biol. 2026 May 9;48(5):490. doi: 10.3390/cimb48050490 (PMC13206610; doi:10.3390/cimb48050490)
Supplement: Supplementary file 1 [file cimb-48-00490-s001.zip]

Archive with 1 entries (1 files):
- cimb-4243365-supplementary.pdf
